# Supplementary material for: Cumulative Transcutaneous Spinal Stimulation with Locomotor Training Safely Improves Trunk Control in Children with Spinal Cord Injury: Pilot Study
Source: Children (Basel). 2025 Jun 21;12(7):817. doi: 10.3390/children12070817 (PMC12293838; doi:10.3390/children12070817)
Supplement: Supplementary file 1 [file children-12-00817-s001.zip]

Archive with 1 entries (1 files):
- children-3635817-supplementary.pdf
